# Supplementary material for: Impact of Ocean Acidification on the Intestinal Microbiota of the Marine Sea Bream (Sparus aurata L.)
Source: Front Physiol. 2019 Nov 28;10:1446. doi: 10.3389/fphys.2019.01446 (PMC6893888; doi:10.3389/fphys.2019.01446)
Supplement: Supplementary file 1 [file Data_Sheet_1.zip]

Archive with 3 entries (2 files):
- Supplementary Figure1.jpg
- __MACOSX/
- __MACOSX/._Supplementary Figure1.jpg
